# Supplementary material for: Volatile Organic Compound Monitoring during Extreme Wildfires: Assessing the Potential of Sensors Based on LbL and Sputtering Films
Source: Sensors (Basel). 2022 Sep 3;22(17):6677. doi: 10.3390/s22176677 (PMC9460900; doi:10.3390/s22176677)
Supplement: Supplementary file 1 [file sensors-22-06677-s001.zip]

Archive with 1 entries (1 files):
- sensors-1888861-supplementary.pdf
